# Supplementary material for: IL-6 Responsiveness of CD4+ and CD8+ T Cells after Allogeneic Stem Cell Transplantation Differs between Patients and Is Associated with Previous Acute Graft versus Host Disease and Pretransplant Antithymocyte Globulin Therapy
Source: J Clin Med. 2022 Apr 30;11(9):2530. doi: 10.3390/jcm11092530 (PMC9104003; doi:10.3390/jcm11092530)
Supplement: Supplementary file 1 [file jcm-11-02530-s001.zip]

Archive with 1 entries (1 files):
- jcm-1670506-supplementary.pdf
